# Supplementary material for: With or without the Mask: Age Differences in Perceived Trustworthiness and Health during the COVID-19 Pandemic
Source: Behav Sci (Basel). 2023 Feb 22;13(3):195. doi: 10.3390/bs13030195 (PMC10045182; doi:10.3390/bs13030195)
Supplement: Supplementary file 1 [file behavsci-13-00195-s001.zip]

Archive with 1 entries (1 files):
- behavsci-2234909-supplementary.pdf
